# Supplementary material for: Modulation of M2 macrophage polarization by the crosstalk between Stat6 and Trim24
Source: Nat Commun. 2019 Sep 25;10:4353. doi: 10.1038/s41467-019-12384-2 (PMC6761150; doi:10.1038/s41467-019-12384-2)
Supplement: Supplementary file 4 — Source Data [file 41467_2019_12384_MOESM4_ESM.xlsx]

## Sheet: Figure 1a
Figure 1a

## Sheet: Figure 1b
Figure 1b

## Sheet: Figure 1c
Figure 1c

## Sheet: Figure 1d
Figure 1d
Stat6-Luc
	Samples	Data1	Data2	Data3
	EV	1.11974	0.932809	0.94745
	Stat6-CBP-IL-4	1542.02	1422.35	1282.4
	Stat6-CBP-IL-4+TSA/NAM	116.194	87.1974	111.988
IB:

## Sheet: Figure 1e
Figure 1e

## Sheet: Figure 1f
Figure 1f
ChIP-qPCR for IP:Stat6	Arg1 enrichment						Ym1 enrichment
	Samples	Data1	Data2	Data3	Data4		Samples	Data1	Data2	Data3	Data4
	WT-NT+DMSO	0.984814	0.8636	1.15794	1.01542		WT-NT+DMSO	0.999688	1.08379	0.922691	1.00031
	WT-IL-4+DMSO	3.75172	4.30959	2.90784	3.34023		WT-IL-4+DMSO	2.06702	1.96201	2.29876	2.18198
	WT-IL-4+TSA/NAM	1.06794	1.12099	1.07763	1.03636		WT-IL-4+TSA/NAM	0.842065	0.934617	0.955942	1.06101

## Sheet: Figure 1i
Figure 1i

## Sheet: Figure 2a
Figure 2a

## Sheet: Figure 2b
Figure 2b

## Sheet: Figure 2c
Figure 2c

[truncated: 79 more sheets: Figure 2e, Figure 2f, Figure 2g, Figure 2h, Figure 2i, Figure 2j, Figure 3a-RNA seq, Figure 3a-MS, Figure 3a-vein graph, Figure 3c, Figure 3d, Figure 3e, Figure 3f, Figure 3g, Figure 3h, Figure 3i, Figure 3j, Figure 4b, Figure 4c, Figure 4d …]
